# Supplementary material for: Spectroscopic and DFT techniques on the mechanism of scavenging •OH radicals by crocin
Source: PLoS One. 2025 Oct 21;20(10):e0331259. doi: 10.1371/journal.pone.0331259 (PMC12539732; doi:10.1371/journal.pone.0331259)
Supplement: S1 File — OH interactions (underlying Figs 1, 2). (ZIP) [file pone.0331259.s001.zip]

Archive with 4 entries (4 files):
- S1-UV-Vis.zip
- S2-Fluorescence-date.xlsx
- S3-NMR date of crocin.zip
- S4-DFT-outputs.zip
