# Supplementary material for: Spectroscopic and DFT techniques on the mechanism of scavenging •OH radicals by crocin
Source: PLoS One. 2025 Oct 21;20(10):e0331259. doi: 10.1371/journal.pone.0331259 (PMC12539732; doi:10.1371/journal.pone.0331259)
Supplement: S1 File — OH interactions (underlying Figs 1, 2). (ZIP) [file pone.0331259.s001.zip › S2-Fluorescence-date.xlsx]

## Sheet: Sheet1
X	Y	X	Y	X	Y	X	Y	X	Y	X	Y	X	Y	X	Y	X	Y	X	Y	X	Y	X	Y	X	Y	X	Y	X	Y	X	Y	X	Y	X	Y	X	Y	X	Y
370	290.007	370	71.2982	320	150.002	320	51.2112	250	50.0002	250	16.4066	316	170.002	316	59.2937	316	820.056	316	286.358	250	340.01	250	112.524	312	2800.65	312	998.97	250	495.02	250	164.663	312	14367.1	312	5126.54	250	1070.1	250	356.158
371	280.007	371	68.6199	321	200.003	321	67.517	251	90.0007	251	29.3047	317	155.002	317	53.4567	317	810.054	317	279.664	251	400.013	251	131.418	313	2810.66	313	990.618	251	540.024	251	178.327	313	14477.4	313	5106.35	251	1010.08	251	333.711
372	250.005	372	61.0689	322	200.003	322	66.7221	252	30.0001	252	9.70775	318	180.003	318	61.3824	318	865.062	318	295.196	252	410.014	252	133.786	314	2940.72	314	1023.83	252	585.028	252	191.83	314	14537.5	314	5062.08	252	1020.09	252	334.645
373	230.004	373	55.9654	323	260.006	323	85.7966	253	60.0003	253	19.2513	319	200.003	319	67.4077	319	1065.09	319	359.433	253	320.009	253	103.569	315	2960.73	315	1018.42	253	505.021	253	164.254	315	14627.7	315	5034.58	253	1210.12	253	393.722
374	150.002	374	36.3821	324	300.007	324	98.0428	254	60.0003	254	19.0521	320	260.006	320	86.6991	320	1255.13	320	418.997	254	380.012	254	121.663	316	3460.99	316	1177	254	665.037	254	214.001	316	15359.6	316	5226.19	254	1500.19	254	483.035
375	170.002	375	41.1204	325	260.006	325	84.1292	255	70.0004	255	21.9678	321	230.004	321	75.8276	321	1840.28	321	607.51	255	470.018	255	148.843	317	4351.57	317	1463.42	255	595.029	255	189.333	317	16863.6	317	5672.34	255	1480.18	255	471.077
376	220.004	376	53.0659	326	390.013	326	125.119	256	60.0003	256	18.5837	322	405.014	322	131.978	322	2470.51	322	805.926	256	440.016	256	137.467	318	5742.74	318	1908.6	256	695.04	256	218.192	318	19752.3	318	6568.93	256	1610.22	256	505.85
377	190.003	377	45.727	327	470.018	327	149.595	257	120.001	257	36.6834	323	580.028	323	186.943	323	3135.82	323	1011.71	257	590.029	257	181.847	319	6413.41	319	2107.8	257	765.049	257	236.983	319	19782.4	319	6507.14	257	1690.24	257	523.951
378	240.005	378	57.649	328	640.034	328	202.159	258	110.001	258	33.1708	324	530.023	324	169.16	324	3325.92	324	1062.71	258	550.025	258	167.303	320	5352.38	320	1740.32	258	810.054	258	247.628	320	18448.2	320	6001.6	258	1660.23	258	507.948
379	270.006	379	64.7239	329	520.022	329	163.073	259	130.001	259	38.7315	325	380.012	325	120.086	325	2405.48	325	761.099	259	660.036	259	198.359	321	4351.57	321	1399.14	259	995.082	259	300.537	321	15289.4	321	4917.4	259	1940.31	259	586.281
380	160.002	380	38.2763	330	440.016	330	137.132	260	160.002	260	47.0902	326	415.014	326	130.039	326	2075.36	326	651.06	260	770.049	260	228.554	322	3671.12	322	1166.54	260	1020.09	260	304.332	322	15008.7	322	4772.85	260	2090.36	260	624.04
381	240.005	381	57.3322	331	480.019	331	148.83	261	170.002	261	49.4577	327	325.009	327	101.013	327	2020.34	327	628.767	261	960.077	261	281.749	323	3701.14	323	1162.87	261	1175.11	261	346.499	323	15630.3	323	4914.17	261	2420.49	261	714.336
382	210.004	382	50.0983	332	480.019	332	148.145	262	70.0004	262	20.1395	328	390.013	328	120.283	328	2385.47	328	736.695	262	920.07	262	267.114	324	4211.47	324	1310.41	262	1350.15	262	393.76	324	15369.6	324	4784.77	262	2920.71	262	852.336
383	220.004	383	52.4269	333	480.019	333	147.597	263	210.004	263	59.7766	329	440.016	329	134.745	329	2500.52	329	766.495	263	1050.09	263	301.409	325	3831.22	325	1180.14	263	1600.21	263	461.492	325	15199.1	325	4685.91	263	2810.66	263	811.382
384	240.005	384	57.1721	334	400.013	334	122.559	264	300.007	264	84.413	330	460.018	330	140.064	330	2420.49	330	737.469	264	1060.09	264	300.839	326	3891.26	326	1188.89	264	1645.22	264	469.246	326	14036.3	326	4289.34	264	2900.7	264	828.084
385	330.009	385	78.562	335	460.018	335	140.469	265	240.005	265	66.7747	331	470.018	331	142.339	331	2810.66	331	852.072	265	1380.16	265	387.402	327	4171.44	327	1264.16	265	1830.28	265	516.322	327	14367.1	327	4356.68	265	3531.03	265	996.902
386	320.009	386	76.1615	336	490.02	336	149.314	266	320.009	266	87.9822	332	520.022	332	156.761	332	2750.63	332	830.081	266	1610.22	266	446.553	328	4041.36	328	1215.57	266	2075.36	266	578.409	328	14317	328	4307.34	266	3751.17	266	1046.65
387	410.014	387	97.6229	337	600.03	337	182.637	267	430.015	267	116.869	333	535.024	333	160.707	333	3170.83	333	953.019	267	1420.17	267	389.246	329	4591.75	329	1371.42	267	2245.42	267	618.593	329	14407.2	329	4304.95	267	4211.47	267	1161.03
388	680.038	388	161.824	338	500.021	338	152.072	268	310.008	268	83.2134	334	620.032	334	185.579	334	3390.95	334	1015.98	268	1970.32	268	533.534	330	4571.73	330	1356.64	268	2615.57	268	711.791	330	14998.6	330	4456.49	268	4191.46	268	1140.91
389	1100.1	389	261.614	339	650.035	339	197.613	269	520.022	269	138.127	335	500.021	335	149.132	335	3365.94	335	1005.03	269	2080.36	269	557.69	331	4831.94	331	1426.72	269	2570.55	269	692.294	331	14477.4	331	4277.81	269	5012.08	269	1350.38
390	1360.15	390	323.398	340	680.038	340	206.746	270	660.036	270	174.05	336	695.04	336	206.843	336	3836.22	336	1142.72	270	2300.44	270	612.071	332	5132.19	332	1507.94	270	2980.74	270	796.825	332	14768.1	332	4344.11	270	5412.43	270	1448.43
391	940.073	391	223.44	341	790.052	341	240.261	271	600.03	271	157.637	337	785.051	337	233.375	337	3871.24	337	1151.98	271	2600.56	271	689.389	333	5912.9	333	1731.13	271	3205.85	271	853.914	333	14888.4	333	4361.91	271	6033.02	271	1608.16
392	430.015	392	102.158	342	670.037	342	203.804	272	700.041	272	183.807	338	835.058	338	248.178	338	4041.36	338	1202.34	272	2920.71	272	773.719	334	5982.97	334	1745.27	272	3701.14	272	985.131	334	14938.5	334	4361.67	272	5982.97	272	1593.34
393	310.008	393	73.6927	343	890.066	343	270.866	273	720.043	273	189.263	339	755.047	339	224.271	339	3881.25	339	1153.68	273	2810.66	273	745.206	335	6213.2	335	1806.6	273	4056.37	273	1081.23	335	14908.4	335	4337.95	273	6763.8	273	1803.01
394	390.013	394	92.8211	344	1030.09	344	313.739	274	730.044	274	191.853	340	790.052	340	234.582	340	4771.89	340	1418.36	274	3621.09	274	959.832	336	6303.3	336	1828.71	274	4556.72	274	1214.13	336	15169.1	336	4404.35	274	7334.46	274	1955.11
395	320.009	395	76.2007	345	990.081	345	301.539	275	830.057	275	218.087	341	905.068	341	268.838	341	4932.02	341	1466.27	275	3791.19	275	1004.54	337	6823.86	337	1977.67	275	4836.94	275	1287.83	337	14487.4	337	4202.15	275	7905.18	275	2106.7
396	280.007	396	66.7709	346	980.08	346	298.238	276	1200.12	276	314.858	342	885.065	342	262.921	342	5017.09	342	1492.17	276	4051.36	276	1071.89	338	7064.14	338	2046.4	276	5492.5	276	1460.85	338	14838.3	338	4301.37	276	8846.49	276	2354.01
397	330.009	397	78.7925	347	1130.11	347	343.437	277	1080.1	277	282.817	343	1055.09	343	313.678	343	5192.24	343	1544.73	277	4021.34	277	1062.04	339	7414.56	339	2146.47	277	5677.67	277	1506.75	339	14898.4	339	4316.36	277	9106.88	277	2418.66
398	390.013	398	93.2422	348	1250.13	348	379.418	278	1000.08	278	260.869	344	1070.1	344	318.233	344	5392.41	344	1605.5	278	4551.72	278	1197.87	340	7374.51	340	2135.1	278	6002.99	278	1587.24	340	15449.8	340	4475.68	278	9767.91	278	2585.12
399	350.01	399	83.7954	349	1150.11	349	348.566	279	1180.12	279	307.116	345	1045.09	345	310.946	345	5777.77	345	1720.8	279	4952.03	279	1299.58	341	8325.75	341	2410.52	279	6678.7	279	1762.18	341	16081.4	341	4660.98	279	10118.5	279	2669.68
400	220.004	400	52.7498	350	1130.11	350	342.038	280	1270.13	280	330.507	346	1205.12	346	358.243	346	5937.93	346	1766.87	280	5272.31	280	1383.97	342	7734.96	342	2240.84	280	6918.97	280	1824.74	342	16161.6	342	4683.9	280	11090.2	280	2927.47
401	220.004	401	52.8274	351	1300.14	351	393.322	281	1640.22	281	428.29	347	1370.16	347	406.666	347	5857.85	347	1740.55	281	5972.96	281	1572.75	343	7995.3	343	2317.51	281	7164.26	281	1896.09	343	15489.9	343	4491.92	281	11350.7	281	3006.18
402	210.004	402	50.5142	352	1160.11	352	350.731	282	1470.18	282	386.144	348	1470.18	348	435.672	348	6168.16	348	1829.7	282	6173.16	282	1635.29	344	8215.6	344	2383.41	282	7765	282	2067.46	344	15149	344	4396.46	282	11991.9	282	3194.43
403	250.005	403	60.2631	353	1120.1	353	338.134	283	1520.19	283	402.259	349	1310.14	349	387.696	349	6448.45	349	1909.99	283	6603.62	283	1762.54	345	8556.07	345	2482.09	283	8070.4	283	2164.07	345	16061.4	345	4661.57	283	13114.3	283	3518.42
404	200.003	404	48.3507	354	1330.15	354	400.543	284	1710.24	284	455.14	350	1540.2	350	455.271	350	6718.74	350	1987.21	284	7084.16	284	1901.79	346	8115.46	346	2352.8	284	8861.51	284	2390.97	346	15479.9	346	4489.97	284	13084.2	284	3533.14
405	230.004	405	55.7564	355	1180.12	355	354.103	285	1720.25	285	460.784	351	1595.21	351	471.334	351	6683.71	351	1976.58	285	7394.54	285	1997.26	347	8926.61	347	2583.23	285	9076.83	285	2464.94	347	15610.2	347	4520.34	285	14156.6	285	3846.39
406	170.002	406	41.3015	356	1290.14	356	385.526	286	1890.3	286	509.43	352	1445.17	352	426.724	352	7079.16	352	2093.36	286	7845.1	286	2132.44	348	9457.42	348	2733.23	286	9176.98	286	2505.81	348	15820.7	348	4575.63	286	14437.3	286	3946.25
407	210.004	407	51.1906	357	1430.17	357	425.575	287	1930.31	287	523.02	353	1570.2	353	462.93	353	6713.74	353	1981.52	287	7264.38	287	1984.85	349	8936.62	349	2577.76	287	9863.07	287	2708.86	349	16282	349	4700.64	287	14968.6	287	4114.16
408	190.003	408	46.4641	358	1520.19	358	450.562	288	1710.24	288	465.804	354	1745.25	354	513.113	354	7104.19	354	2091.96	288	7454.61	288	2049.26	350	9006.73	350	2596.46	288	9757.9	288	2694.55	350	16051.4	350	4627.13	288	15219.2	288	4207.1
409	220.004	409	53.9687	359	1550.2	359	457.822	289	1790.27	289	490.717	355	1550.2	355	454.156	355	6848.89	355	2009.3	289	7995.3	289	2210.65	351	9417.35	351	2713.12	289	9542.55	289	2650.79	351	15389.6	351	4434.63	289	15139	289	4210.63
410	220.004	410	54.1557	360	1510.19	360	444.54	290	1960.32	290	540.966	356	1795.27	356	524.001	356	7354.49	356	2148.76	290	7925.21	290	2206.14	352	9617.67	352	2769.91	290	9522.52	290	2663.6	352	15209.2	352	4381.57	290	15600.2	290	4366.16
411	260.006	411	64.2486	361	1600.21	361	469.874	291	2020.34	291	561.081	357	1730.25	357	502.93	357	7604.8	357	2212.32	291	7855.12	291	2200.46	353	9257.11	353	2661.22	291	9968.24	291	2806.29	353	16041.3	353	4611.6	291	15018.7	291	4231.13
412	140.002	412	34.7447	362	1510.19	362	442.514	292	2050.35	292	573.276	358	1765.26	358	510.947	358	7624.82	358	2209.15	292	8405.86	292	2371.36	354	9597.64	354	2752.19	292	10394	292	2945.88	354	15489.9	354	4444.02	292	15469.8	292	4386.34
413	110.001	413	27.4175	363	1410.16	363	412.204	293	1950.32	293	549.002	359	1930.31	359	556.886	359	7494.66	359	2163.86	293	8245.64	293	2341.47	355	9717.83	355	2776.81	293	9903.13	293	2825.35	355	16031.3	355	4581.75	293	15429.7	293	4405.36
414	230.004	414	57.5979	364	1500.19	364	437.351	294	1960.32	294	555.817	360	1840.28	360	529.091	360	7619.82	360	2193.66	294	7564.75	294	2163.65	356	10088.4	356	2870.76	294	9712.82	294	2791.06	356	14898.4	356	4241.06	294	15088.9	294	4338.77
415	220.004	415	55.3531	365	1580.21	365	459.173	295	2110.37	295	602.495	361	2060.35	361	590.846	361	7289.41	361	2092.94	295	7805.05	295	2247.24	357	10539.2	357	2985.27	295	9672.76	295	2799.38	357	15359.6	357	4353.42	295	14788.1	295	4281.35
416	310.008	416	78.3875	366	1630.22	366	472.016	296	1890.3	296	543.167	362	1705.24	362	487.967	362	6999.06	362	2005.4	296	7694.91	296	2230.14	358	10068.4	358	2841.44	296	9918.16	296	2888.92	358	15520	358	4383.06	296	14106.5	296	4113.01
417	110.001	417	27.9424	367	1240.13	367	357.894	297	1720.25	297	497.526	363	1790.27	363	510.999	363	7349.48	363	2100.8	297	7734.96	297	2256.93	359	9968.24	359	2801.85	297	9622.68	297	2820.98	359	14778.1	359	4158.18	297	14216.8	297	4171.41
418	120.001	418	30.6404	368	1440.17	368	414.266	298	1750.25	298	509.812	364	1720.25	364	489.905	364	7234.34	364	2062.54	298	6923.98	298	2034.97	360	9547.56	360	2676.53	298	9056.8	298	2675.09	360	15129	360	4245.09	298	13815.8	298	4081.92
419	160.002	419	41.0448	369	1450.17	369	415.856	299	1500.19	299	439.881	365	1670.23	365	474.009	365	7254.36	365	2062.19	299	6743.77	299	1994.79	361	9357.26	361	2616.65	299	8846.49	299	2628.36	361	14838.3	361	4150.35	299	14156.6	299	4210.47
420	280.007	420	72.2005	370	1390.16	370	397.405	300	1700.24	300	500.906	366	1670.23	366	472.446	366	7459.62	366	2112.11	300	6873.92	300	2042.73	362	9637.7	362	2689.59	300	8791.41	300	2625.24	362	15439.8	362	4310.58	300	13404.9	300	4005.9
421	140.002	421	36.2876	371	1330.15	371	378.976	301	1240.13	301	366.452	367	1870.29	367	527.222	367	7029.1	367	1983.42	301	6393.39	301	1906.21	363	9537.54	363	2655.43	301	8115.46	301	2431.52	363	15038.7	363	4189.08	301	12783.5	301	3831.13
422	220.004	422	57.3217	372	1170.11	372	332.282	302	1240.13	302	367.233	368	1800.27	368	505.823	368	7159.25	368	2012.65	302	6063.05	302	1810.79	364	9477.45	364	2630.67	302	7785.03	302	2336.69	364	13805.8	364	3834.24	302	12803.6	302	3846.56
423	230.004	423	60.218	373	1410.16	373	399.124	303	1090.1	303	323.23	369	1785.26	369	500.077	369	7084.16	369	1985.76	303	5932.92	303	1774.43	365	9086.85	365	2514.17	303	7529.7	303	2262.83	365	13585.3	365	3763.06	303	12513	303	3763.38
424	220.004	424	57.8709	374	1290.14	374	363.915	304	1110.1	304	329.713	370	1760.26	370	491.423	370	6698.72	370	1872.02	304	5552.56	304	1664.2	366	9507.5	366	2622.08	304	7639.84	304	2300.47	366	13194.4	366	3640.74	304	11250.5	304	3389.62
425	140.002	425	37.0048	375	1390.16	375	390.802	305	890.066	305	264.876	371	1790.27	371	498.082	371	6488.49	371	1807.32	305	5342.37	305	1603.27	367	8255.65	367	2268.46	305	7014.08	305	2115.48	367	13394.9	367	3683.46	305	10819.7	305	3266.17
426	140.002	426	37.1895	376	1260.13	376	353.351	306	970.078	306	289.062	372	1700.24	372	471.561	372	6253.24	372	1736.38	306	4962.04	306	1491.16	368	8786.4	368	2405.9	306	6708.73	306	2026.38	368	13154.3	368	3604.04	306	10338.9	306	3123.61
427	200.003	427	53.3469	377	1140.11	377	318.948	307	850.06	307	253.702	373	1760.26	373	486.47	373	6133.12	373	1696.79	307	4521.7	307	1360.63	369	8405.86	369	2293.84	307	6343.34	307	1918.7	369	12803.6	369	3498.23	307	10148.5	307	3072.02
428	150.002	428	40.224	378	1190.12	378	332.397	308	840.059	308	251.113	374	1570.2	374	432.661	374	6293.29	374	1735.1	308	4321.55	308	1303.09	370	8375.82	370	2279.31	308	5617.62	308	1702.1	370	12482.9	370	3400	308	9477.45	308	2874.17
429	150.002	429	40.4398	379	1230.13	379	342.96	309	680.038	309	203.531	375	1470.18	375	403.629	375	6253.24	375	1718.61	309	4111.4	309	1241.69	371	8696.27	371	2359.53	309	5137.19	309	1558.78	371	12563.1	371	3410.29	309	9487.47	309	2880.34
430	110.001	430	29.8189	380	1070.1	380	297.722	310	580.028	310	173.638	376	1465.18	376	401.231	376	5997.98	376	1644.18	310	3260.88	310	984.824	372	7975.28	372	2155.85	310	4967.05	310	1507.02	372	11601.2	372	3139.64	310	8886.55	310	2698.43
431	220.004	431	59.9507	381	1080.1	381	299.931	311	610.031	311	182.394	377	1410.16	377	385.276	377	6158.15	377	1684.68	311	3270.89	311	986.729	373	8205.58	373	2211.33	311	4521.7	311	1371.18	373	12022	373	3242.12	311	7975.28	311	2418.86
432	220.004	432	60.2592	382	1190.12	382	330.041	312	610.031	312	181.983	378	1545.2	378	421.425	378	5717.71	378	1560.81	312	3330.92	312	1002.47	374	7975.28	374	2141.65	312	4501.68	312	1361.43	374	11390.8	374	3060.14	312	7444.6	312	2253.03
433	120.001	433	33.0422	383	1180.12	383	326.924	313	600.03	313	178.553	379	1435.17	379	390.597	379	5537.54	379	1509.07	313	2700.61	313	810.672	375	7424.57	375	1986.94	313	3841.22	313	1158.58	375	11581.1	375	3101.7	313	6954.01	313	2098.94
434	180.003	434	49.8342	384	990.081	384	274.218	314	460.018	314	136.538	380	1340.15	380	364.091	380	5807.8	380	1580.01	314	2560.54	314	766.652	376	7364.5	376	1966.19	314	3891.26	314	1170.82	376	10659.4	376	2847.58	314	7034.1	314	2117.68
435	140.002	435	38.9827	385	1210.12	385	335.064	315	520.022	315	153.963	381	1220.12	381	330.983	381	5132.19	381	1393.67	315	2450.5	315	731.901	377	7244.35	377	1929.93	315	3631.09	315	1089.76	377	10038.4	377	2675.15	315	6002.99	315	1802.79
436	270.006	436	75.5525	386	1080.1	386	298.905	316	390.013	316	115.206	382	1335.15	382	361.669	382	5042.11	382	1366.54	316	2160.39	316	643.702	378	7374.51	378	1961.14	316	3445.99	316	1031.95	378	10188.6	378	2711.1	316	6813.85	316	2041.38
437	140.002	437	39.3807	387	970.078	387	268.399	317	290.007	317	85.5037	383	1235.13	383	334.14	383	5292.32	383	1433.89	317	2220.41	317	660.482	379	6223.21	379	1651.34	317	3375.95	317	1008.95	379	10128.5	379	2689.07	317	6273.26	317	1875.88
438	170.002	438	48.0831	388	890.066	388	246.166	318	250.005	318	73.5203	384	1385.16	384	374.615	384	4881.98	384	1321.98	318	2170.39	318	643.859	380	6713.74	380	1778.38	318	3165.83	318	943.579	380	9066.82	380	2403.14	318	6023.01	318	1796.84
439	190.003	439	54.0317	389	900.067	389	248.91	319	310.008	319	90.8872	385	1305.14	385	352.814	385	4977.06	385	1347.03	319	2130.38	319	630.136	381	6393.39	381	1689.94	319	3030.76	319	900.909	381	9277.14	381	2454.77	319	5742.74	319	1708.2
440	100.001	440	28.5979	390	880.064	390	243.241	320	350.01	320	102.302	386	1145.11	386	309.483	386	4616.77	386	1248.93	320	1930.31	320	569.161	382	6553.56	382	1730.02	320	3305.91	320	979.822	382	8986.7	382	2373.55	320	5492.5	320	1628.43
441	160.002	441	46.0352	391	960.077	391	265.266	321	280.007	321	81.5561	387	1245.13	387	336.475	387	4336.56	387	1173.05	321	1800.27	321	529.179	383	6333.33	383	1670.57	321	4111.4	321	1213.44	383	9327.22	383	2462.25	321	7765	321	2294.44
442	150.002	442	43.4038	392	920.07	392	254.174	322	290.007	322	84.194	388	1125.11	388	303.876	388	4471.66	388	1209.34	322	2490.51	322	729.247	384	6193.18	384	1633.12	322	5452.47	322	1604.15	384	8996.71	384	2373.76	322	10208.6	322	3005.77
443	230.004	443	66.8983	393	790.052	393	218.374	323	340.01	323	98.3755	389	1175.11	389	317.257	389	4141.42	389	1119.39	323	3230.87	323	942.717	385	5712.71	385	1505.78	323	5237.28	323	1535.86	385	8145.5	385	2148.61	323	9737.86	323	2857.23
444	160.002	444	46.7884	394	810.054	394	224.059	324	510.022	324	147.039	390	1355.15	390	365.878	390	4216.48	390	1139.35	324	2610.57	324	759.26	386	5812.8	386	1531.29	324	2980.74	324	870.93	386	7915.2	386	2086.91	324	5842.83	324	1708.51
445	150.002	445	44.1063	395	970.078	395	268.518	325	600.03	325	172.458	391	1145.11	391	308.955	391	3956.3	391	1068.83	325	1480.18	325	429.043	387	5682.68	387	1496.98	325	2035.34	325	592.726	387	7444.6	387	1962.26	325	4541.71	325	1323.58
446	120.001	446	35.486	396	760.048	396	210.675	326	410.014	326	117.4	392	1070.1	392	288.71	392	3756.17	392	1014.45	326	1350.15	326	389.924	388	4821.93	388	1270.16	326	1970.32	326	571.926	388	7644.85	388	2014.78	326	3621.09	326	1051.23
447	160.002	447	47.6152	397	720.043	397	199.907	327	330.009	327	94.1684	393	1065.09	393	287.487	393	4046.36	393	1093.3	327	1140.11	327	328.338	389	4912	389	1293.47	327	1700.24	327	491.922	389	7264.38	389	1913.51	327	2930.71	327	848.222
448	190.003	448	56.9047	398	770.049	398	213.959	328	180.003	328	51.1976	394	935.073	394	252.509	394	3796.2	394	1026.55	328	1050.09	328	301.433	390	5282.31	390	1390.17	328	1490.18	328	429.878	390	7754.99	390	2041.7	328	2840.67	328	819.779
449	120.001	449	36.1948	399	580.028	399	161.4	329	230.004	329	65.289	395	995.082	395	268.984	395	3646.1	395	986.673	329	780.051	329	223.314	391	5372.39	391	1413.44	329	1445.17	329	415.785	391	7564.75	391	1991.29	329	2860.68	329	823.661
450	110.001	450	33.3942	400	610.031	400	169.999	330	160.002	330	45.324	396	915.069	396	247.773	396	3375.95	396	914.927	330	800.053	330	228.584	392	4771.89	392	1255.04	330	1195.12	330	343.084	392	7324.45	392	1927.92	330	2490.51	330	715.358
451	210.004	451	64.1946	401	690.039	401	192.56	331	240.005	331	67.8188	397	795.053	397	215.552	397	3471	397	942.414	331	740.045	331	210.99	393	4261.51	393	1121.25	331	1340.15	331	383.929	393	6493.5	393	1709.17	331	2330.45	331	668.043
452	130.001	452	40.0147	402	630.033	402	176.085	332	220.004	332	62.0092	398	960.077	398	260.597	398	3115.81	398	846.9	332	840.059	332	238.836	394	4581.74	394	1206.64	332	1220.12	332	348.575	394	7264.38	394	1913.79	332	2570.55	332	734.856
453	270.006	453	83.6858	403	720.043	403	201.705	333	210.004	333	59.0061	399	855.061	399	232.323	399	3195.85	399	869.209	333	860.061	333	243.803	395	4641.79	395	1223.47	333	1175.11	333	334.693	395	6393.39	395	1686.2	333	2390.47	333	681.267
454	140.002	454	43.7226	404	780.051	404	219.098	334	230.004	334	64.4252	400	810.054	400	220.462	400	2880.69	400	785.072	334	720.043	334	203.555	396	4171.44	396	1101.32	334	1225.12	334	347.929	396	5862.85	396	1548.14	334	2360.46	334	670.854
455	130.001	455	40.9113	405	630.033	405	177.468	335	220.004	335	61.4144	401	760.048	401	207.133	401	2985.74	401	814.778	335	740.045	335	208.489	397	4441.64	397	1174.15	335	1245.13	335	352.466	397	6043.03	397	1598.47	335	2270.43	335	643.145
456	170.002	456	53.9445	406	620.032	406	175.169	336	190.003	336	52.8705	402	665.037	402	181.58	402	3100.8	402	847.498	336	720.043	336	202.054	398	4311.54	398	1140.93	336	1040.09	336	293.264	398	5932.92	398	1570.77	336	2080.36	336	587.085
457	80.0005	457	25.624	407	480.019	407	136.011	337	240.005	337	66.4755	403	770.049	403	210.745	403	2945.72	403	806.957	337	750.047	337	209.577	399	3551.05	399	940.694	337	1210.12	337	339.736	399	5912.9	399	1567.21	337	2350.46	337	660.379
458	180.003	458	58.1998	408	640.034	408	181.946	338	220.004	338	60.6892	404	745.046	404	204.382	404	2800.65	404	768.933	338	870.063	338	242.131	400	3761.17	400	997.974					400	5492.5	400	1458.26
459	210.004	459	68.5575	409	640.034	409	182.517	339	300.007	339	82.3551	405	800.053	405	220.083	405	2750.63	405	757.444	339	1220.12	339	337.862	401	3420.97	401	908.903					401	5142.19	401	1367.36
460	100.001	460	32.9689	410	520.022	410	148.829	340	300.007	340	81.9096	406	805.054	406	222.139	406	2780.64	406	767.945	340	940.073	340	258.762	402	3951.3	402	1051.85					402	5122.18	402	1363.99
461	150.002	461	49.8969	411	620.032	411	178.117					407	735.045	407	203.456	407	2585.55	407	716.09					403	3611.08	403	963.519					403	4831.94	403	1289.8
462	110.001	462	36.9087	412	420.015	412	121.117					408	690.039	408	191.566	408	2420.49	408	672.687					404	3531.03	404	944.202					404	4781.9	404	1279.92
463	140.002	463	47.3377	413	520.022	413	150.617					409	635.033	409	176.872	409	2615.57	409	729.155					405	3320.91	405	890.717					405	4791.91	405	1286.03
464	90.0007	464	30.6704	414	540.024	414	157.17					410	580.028	410	162.141	410	2180.39	410	609.934					406	3581.06	406	963.068					406	4691.83	406	1262.79
465	150.002	465	51.4749	415	470.018	415	137.479					411	645.035	411	180.976	411	2390.47	411	671.463					407	2900.7	407	782.354					407	4311.54	407	1163.66
466	110.001	466	38.0084	416	390.013	416	114.587					412	540.024	412	152.124	412	2295.44	412	647.129					408	2880.69	408	779.652					408	4781.9	408	1294.82
467	190.003	467	66.0526	417	490.02	417	144.623					413	465.018	413	131.555	413	2145.38	413	607.579					409	2680.6	409	727.747					409	4311.54	409	1171.51
468	140.002	468	48.9613	418	460.018	418	136.482					414	680.038	414	193.274	414	2000.33	414	569.16					410	2960.73	410	806.586					410	4141.42	410	1128.87
469	140.002	469	49.2779	419	420.015	419	125.254					415	500.021	415	142.769	415	1995.33	415	570.542					411	2880.69	411	787.9					411	4411.61	411	1207.04
470	110.001	470	38.9417	420	350.01	420	104.885					416	485.02	416	139.118	416	2070.36	416	594.502					412	2840.67	412	780.082					412	4231.49	412	1162.61
471	100.001	471	35.6151	421	450.017	421	135.615					417	475.019	417	136.929	417	1975.32	417	570.132					413	2530.53	413	698.162					413	4051.36	413	1117.91
472	130.001	472	46.6099	422	380.012	422	115.01					418	360.011	418	104.319	418	1925.31	418	558.457					414	2590.56	414	718.091					414	3751.17	414	1040.25
473	190.003	473	68.5415	423	380.012	423	115.615					419	550.025	419	160.161	419	1900.3	419	553.937					415	2810.66	415	782.587					415	3591.07	415	1000.78
474	120.001	474	43.5844	424	360.011	424	110.046					420	465.018	420	136.153	420	1680.23	420	492.252					416	2550.54	416	713.468					416	4131.42	416	1156.01
475	100.001	475	36.5538	425	340.01	425	104.417					421	445.016	421	130.926	421	1835.28	421	540.602					417	2680.6	417	753.349					417	3581.06	417	1006.9
476	200.003	476	73.584	426	320.009	426	98.7919					422	480.019	422	141.978	422	1540.2	422	455.835					418	2120.37	418	598.903					418	3260.88	418	921.85
477	180.003	477	66.6443	427	340.01	427	105.478					423	435.016	423	129.236	423	1710.24	423	508.757					419	2420.49	419	687.476					419	3671.12	419	1043.22
478	110.001	478	40.9866	428	210.004	428	65.4428					424	325.009	424	97.0137	424	1720.25	424	513.907					420	2410.48	420	687.91					420	3200.85	420	913.994
479	90.0007	479	33.7718	429	210.004	429	65.7969					425	465.018	425	139.459	425	1575.21	425	472.924					421	2060.35	421	590.976					421	3340.93	421	958.928
480	140.002	480	52.883	430	230.004	430	72.4552					426	395.013	426	119.063	426	1530.19	426	461.78					422	2650.58	422	764.138					422	3541.04	422	1021.7
481	110.001	481	41.8327	431	340.01	431	107.66					427	375.012	427	113.554	427	1480.18	427	448.758					423	2290.44	423	663.599					423	3260.88	423	944.977
482	130.001	482	49.7883	432	240.005	432	76.4149					428	345.01	428	105.012	428	1575.21	428	479.912					424	2170.39	424	631.735					424	3130.81	424	911.46
483	170.002	483	65.5712	433	260.006	433	83.1884					429	270.006	429	82.627	429	1425.17	429	436.534					425	1960.32	425	573.288					425	3030.76	425	886.905
484	100.001	484	38.8545	434	330.009	434	106.173					430	330.009	430	101.55	430	1560.2	430	480.415					426	1900.3	426	558.301					426	3160.83	426	929.485
485	90.0007	485	35.2372	435	200.003	435	64.6666					431	270.006	431	83.5041	431	1470.18	431	455.209					427	1650.23	427	487.303					427	2820.66	427	833.356
486	130.001	486	51.3088	436	290.007	436	94.294					432	315.008	432	97.943	432	1465.18	432	455.937					428	1940.31	428	575.576					428	2930.71	428	870.304
487	20	487	7.95435	437	290.007	437	94.8					433	270.006	433	84.3968	433	1195.12	433	373.837					429	1650.23	429	492.253					429	3000.75	429	895.79
488	120.001	488	48.1077	438	220.004	438	72.2875					434	320.009	434	100.527	434	1090.1	434	342.697					430	1720.25	430	516.02					430	3170.83	430	951.691
489	90.0007	489	36.3716	439	190.003	439	62.7634					435	280.007	435	88.4458	435	1185.12	435	374.646					431	1800.27	431	542.74					431	3120.81	431	941.445
490	80.0005	490	32.5853	440	170.002	440	56.4976					436	220.004	436	69.8391	436	1200.12	436	381.402					432	1610.22	432	488.032					432	2670.59	432	810.157
491	90.0007	491	36.9339	441	250.005	441	83.5572					437	305.008	437	97.3832	437	1120.1	437	357.751					433	1880.29	433	572.877					433	2610.57	433	795.779
492	120.001	492	49.6132	442	170.002	442	57.1476					438	270.006	438	86.6358	438	1150.11	438	369.502					434	1420.17	434	434.997					434	2380.47	434	729.482
493	130.001	493	54.1404	443	270.006	443	91.2593					439	295.007	439	95.2161	439	1155.11	439	373.142					435	1570.2	435	483.482					435	2610.57	435	804.205
494	100.001	494	41.9679	444	150.002	444	50.9673					440	210.004	440	68.1732	440	1060.09	440	344.399					436	1450.17	436	448.745					436	2290.44	436	709.573
495	90.0007	495	38.0643	445	150.002	445	51.2594					441	260.006	441	84.8973	441	1130.11	441	369.268					437	1640.22	437	510.403					437	2300.44	437	716.45
496	160.002	496	68.2137	446	190.003	446	65.3091					442	205.004	442	67.3012	442	930.072	442	305.507					438	1480.18	438	463.282					438	2110.37	438	660.926
497	60.0003	497	25.796	447	200.003	447	69.1467					443	235.005	443	77.5752	443	955.076	443	315.55					439	1380.16	439	434.324					439	2510.52	439	790.364
498	70.0004	498	30.3413	448	230.004	448	80.0234					444	250.005	444	82.96	444	1015.09	444	337.127					440	1740.25	440	550.655					440	2260.42	440	715.862
499	130.001	499	56.8079	449	140.002	449	49.0525					445	180.003	445	60.0593	445	1070.1	445	357.369					441	1540.2	441	490.085					441	2480.51	441	790.174
500	80.0005	500	35.2584	450	160.002	450	56.4531					446	190.003	446	63.7585	446	900.067	446	302.394					442	1750.25	442	560.192					442	2550.54	442	817.058
501	60.0003	501	26.6661	451	110.001	451	39.0829					447	170.002	447	57.4088	447	975.079	447	329.548					443	1320.14	443	424.875					443	2020.34	443	650.505
502	80.0005	502	35.8313	452	150.002	452	53.6393					448	210.004	448	71.3713	448	910.069	448	309.502					444	1390.16	444	449.941					444	2120.37	444	686.414
503	80.0005	503	36.1422	453	150.002	453	53.9932					449	215.004	449	73.575	449	900.067	449	308.233					445	1290.14	445	419.677					445	2300.44	445	748.815
504	50.0002	504	22.7785	454	130.001	454	47.165					450	205.004	450	70.6272	450	955.076	450	329.292					446	1360.15	446	444.969					446	2130.38	446	697.248
505	140.002	505	64.345	455	120.001	455	43.8813					451	170.002	451	58.9815	451	825.057	451	286.393					447	1540.2	447	507.079					447	2180.39	447	718.057
506	50.0002	506	23.1778	456	120.001	456	44.241					452	165.002	452	57.6285	452	945.074	452	330.404					448	1220.12	448	404.325					448	1890.3	448	626.832
507	50.0002	507	23.3903	457	140.002	457	52.1056					453	195.003	453	68.5716	453	875.064	453	308.029					449	1360.15	449	453.751					449	1860.29	449	621.098
508	120.001	508	56.6031	458	180.003	458	67.628					454	165.002	454	58.4552	454	800.053	454	283.685					450	1310.14	450	440.078					450	2090.36	450	702.545
509	120.001	509	57.0907	459	200.003	459	75.8781					455	135.002	455	48.224	455	790.052	455	282.381					451	1200.12	451	405.849					451	1850.28	451	626.251
510	80.0005	510	38.3822	460	140.002	460	53.6314					456	145.002	456	52.2225	456	735.045	456	264.993					452	1400.16	452	476.777					452	2010.34	452	684.776
511	70.0004	511	33.8796	461	130.001	461	50.252					457	180.003	457	65.4055	457	905.068	457	329.297					453	1130.11	453	387.46					453	1990.33	453	682.545
512	60.0003	512	29.2899	462	100.001	462	38.9842					458	180.003	458	66.051	458	740.045	458	271.769					454	1310.14	454	452.423					454	2120.37	454	732.726
513	80.0005	513	39.3998	463	110.001	463	43.2262					459	140.002	459	51.8774	459	795.053	459	294.81					455	1120.1	455	389.777					455	1770.26	455	616.488
514	60.0003	514	29.8086	464	140.002	464	55.4217					460	135.002	460	50.5136	460	680.038	460	254.603					456	1080.1	456	379.242					456	2060.35	456	723.906
515	30.0001	515	15.0308	465	90.0007	465	35.8933					461	120.001	461	45.2982	461	695.04	461	262.537					457	1140.11	457	403.896					457	2090.36	457	740.954
516	100.001	516	50.5459	466	120.001	466	48.1693					462	115.001	462	43.7828	462	745.046	462	283.852					458	1030.09	458	368.462					458	1840.28	458	658.743
517	70.0004	517	35.7196	467	140.002	467	56.5416					463	115.001	463	44.1246	463	730.044	463	280.383					459	1170.11	459	422.657					459	1840.28	459	665.208
518	70.0004	518	36.0534	468	150.002	468	60.9714					464	85.0006	464	32.8644	464	665.037	464	257.496					460	1100.1	460	401.058					460	1560.2	460	569.251
519	100.001	519	51.9854	469	130.001	469	53.1452					465	135.002	465	52.5851	465	610.031	465	237.752					461	1010.08	461	371.612					461	1730.25	461	637.128
520	90.0007	520	47.2101	470	80.0005	470	32.8945					466	170.002	466	66.6585	466	635.033	466	249.131					462	1070.1	462	397.175					462	1650.23	462	612.829
521	50.0002	521	26.47	471	130.001	471	53.814					467	120.001	467	47.3421	467	675.038	467	266.571					463	970.078	463	362.971					463	1780.26	463	666.53
522	80.0005	522	42.7338	472	130.001	472	54.1427					468	90.0007	468	35.7219	468	685.039	468	272.096					464	970.078	464	365.625					464	1570.2	464	592.224
523	80.0005	523	43.1379	473	110.001	473	46.1141					469	125.001	469	49.9026	469	630.033	469	251.703					465	790.052	465	299.951					465	1560.2	465	592.666
524	70.0004	524	38.1065	474	110.001	474	46.4179					470	105.001	470	42.1701	470	600.03	470	241.18					466	1120.1	466	428.237					466	1760.26	466	673.306
525	100.001	525	54.9671	475	80.0005	475	33.9702					471	110.001	471	44.4701	471	625.032	471	252.941					467	960.077	467	369.171					467	1570.2	467	604.295
526	50.0002	526	27.756	476	100.001	476	42.7456					472	85.0006	472	34.5778	472	665.037	472	270.825					468	870.063	468	336.466					468	1730.25	468	669.943
527	70.0004	527	39.2308	477	60.0003	477	25.8079					473	115.001	473	47.0991	473	525.023	473	215.157					469	920.07	469	358.003					469	1430.17	469	557.129
528	40.0001	528	22.6335	478	110.001	478	47.6243					474	100.001	474	41.2111	474	585.028	474	241.211					470	1040.09	470	407.258					470	1710.24	470	670.241
529	60.0003	529	34.259	479	60.0003	479	26.1526					475	105.001	475	43.5476	475	495.02	475	205.519					471	1010.08	471	398.049					471	1560.2	471	615.204
530	80.0005	530	46.1189	480	120.001	480	52.6373					476	55.0003	476	22.957	476	510.022	476	213.151					472	1090.1	472	432.243					472	1500.19	472	595.521
531	90.0007	531	52.3633	481	60.0003	481	26.5032					477	55.0003	477	23.1039	477	665.037	477	279.632					473	850.06	473	339.26					473	1340.15	473	535.18
532	70.0004	532	41.1179	482	100.001	482	44.4753					478	115.001	478	48.6305	478	560.026	478	237.019					474	1070.1	474	429.758					474	1570.2	474	631.293
533	100.001	533	59.2954	483	140.002	483	62.72					479	70.0004	479	29.8029	479	640.034	479	272.668					475	760.048	475	307.331					475	1310.14	475	530.076
534	40.0001	534	23.9485	484	110.001	484	49.648					480	85.0006	480	36.4224	480	445.016	480	190.88					476	850.06	476	345.956					476	1380.16	476	562.045
535	50.0002	535	30.2222	485	60.0003	485	27.2965					481	125.001	481	53.9306	481	500.021	481	215.922					477	780.051	477	319.474					477	1250.13	477	512.315
536	30.0001	536	18.2954	486	130.001	486	59.612					482	40.0001	482	17.3812	482	400.013	482	173.962					478	860.061	478	354.494					478	1210.12	478	499.219
537	40.0001	537	24.6282	487	90.0007	487	41.5781					483	35.0001	483	15.3161	483	415.014	483	181.798					479	750.047	479	311.217					479	1520.19	479	631.142
538	90.0007	538	55.9226	488	50.0002	488	23.2848					484	75.0005	484	33.0609	484	505.021	484	222.784					480	960.077	480	401.062					480	1500.19	480	627.059
539	50.0002	539	31.3604	489	100.001	489	46.9511					485	65.0003	485	28.8753	485	470.018	485	209.024					481	700.041	481	294.374					481	1200.12	481	505.076
540	100.001	540	63.3333	490	60.0003	490	28.388					486	85.0006	486	38.0555	486	535.024	486	239.719					482	860.061	482	364.371					482	1290.14	482	546.833
541	50.0002	541	31.9825	491	100.001	491	47.6845					487	140.002	487	63.1813	487	440.016	487	198.71					483	820.056	483	349.886					483	1420.17	483	606.162
542	80.0005	542	51.659	492	90.0007	492	43.2321					488	95.0007	488	43.2078	488	485.02	488	220.782					484	820.056	484	352.426					484	1330.15	484	572.008
543	150.002	543	97.8099	493	50.0002	493	24.1959					489	70.0004	489	32.0934	489	460.018	489	211.094					485	640.034	485	277.131					485	1160.11	485	502.688
544	40.0001	544	26.333	494	40.0001	494	19.5005					490	80.0005	490	36.969	490	355.01	490	164.15					486	810.054	486	353.51					486	1290.14	486	563.346
545	30.0001	545	19.941	495	100.001	495	49.1394					491	105.001	491	48.9004	491	450.017	491	209.721					487	790.052	487	347.436					487	1290.14	487	567.851
546	60.0003	546	40.2534	496	40.0001	496	19.8142					492	70.0004	492	32.8405	492	360.011	492	169.042					488	810.054	488	359.132					488	1220.12	488	541.175
547	100.001	547	67.7678	497	130.001	497	64.9266					493	85.0006	493	40.1678	493	385.012	493	182.07					489	620.032	489	277.163					489	1130.11	489	505.412
548	100.001	548	68.4131	498	40.0001	498	20.1394					494	40.0001	494	19.0471	494	365.011	494	174					490	750.047	490	337.839					490	1340.15	490	604.032
549	120.001	549	82.9269	499	60.0003	499	30.4587					495	85.0006	495	40.7908	495	405.014	495	194.579					491	710.042	491	322.297					491	1160.11	491	526.862
550	70.0004	550	48.8461	500	90.0007	500	46.0676					496	50.0002	496	24.1904	496	400.013	496	193.683					492	680.038	492	310.976					492	1020.09	492	466.869
551	90.0007	551	63.4376	501	30.0001	501	15.485					497	20	497	9.75433	497	385.012	497	187.928					493	520.022	493	239.575					493	1370.16	493	631.479
552	50.0002	552	35.575	502	50.0002	502	26.0173					498	35.0001	498	17.2103	498	380.012	498	187.043					494	660.036	494	306.351					494	1060.09	494	492.444
553	90.0007	553	64.6608	503	50.0002	503	26.2428					499	55.0003	499	27.2714	499	405.014	499	201.001					495	660.036	495	308.8					495	1050.09	495	491.665
554	90.0007	554	65.2907	504	70.0004	504	37.0572					500	85.0006	500	42.5039	500	405.014	500	202.681					496	640.034	496	301.826					496	1060.09	496	500.186
555	70.0004	555	51.2463	505	90.0007	505	48.0343					501	45.0002	501	22.6898	501	445.016	501	224.502					497	440.016	497	209.214					497	1060.09	497	504.301
556	20	556	14.781	506	20	506	10.7719					502	55.0003	502	27.9495	502	380.012	502	193.316					498	710.042	498	340.325					498	1070.1	498	513.292
557	70.0004	557	52.2558	507	40.0001	507	21.7316					503	40.0001	503	20.5046	503	360.011	503	184.721					499	690.039	499	333.594					499	970.078	499	469.152
558	50.0002	558	37.6836	508	50.0002	508	27.3974					504	35.0001	504	18.0929	504	370.011	504	191.431					500	670.037	500	326.615					500	1040.09	500	507.334
559	50.0002	559	38.0303	509	30.0001	509	16.5778					505	65.0003	505	33.8899	505	435.016	505	226.996					501	600.03	501	294.794					501	990.081	501	486.946
560	110.001	560	84.5065	510	40.0001	510	22.2951					506	65.0003	506	34.1859	506	365.011	506	192.133					502	420.015	502	208.165					502	880.064	502	436.386
561	70.0004	561	54.2974	511	50.0002	511	28.1033					507	60.0003	507	31.8351	507	315.008	507	167.209					503	560.026	503	279.837					503	1010.08	503	505.217
562	80.0005	562	62.6578	512	70.0004	512	39.6885					508	70.0004	508	37.4503	508	270.006	508	144.582					504	720.043	504	362.755					504	840.059	504	423.721
563	130.001	563	102.825	513	90.0007	513	51.4791					509	80.0005	509	43.1898	509	365.011	509	197.096					505	500.021	505	254.188					505	950.075	505	483.205
564	40.0001	564	31.9418	514	30.0001	514	17.3083					510	45.0002	510	24.4874	510	290.007	510	157.954					506	540.024	506	276.87					506	840.059	506	430.935
565	40.0001	565	32.2589	515	50.0002	515	29.0983					511	25.0001	511	13.7214	511	265.006	511	145.603					507	480.019	507	248.194					507	920.07	507	476.181
566	100.001	566	81.4119	516	40.0001	516	23.4893					512	55.0003	512	30.4507	512	345.01	512	191.197					508	510.022	508	266.16					508	990.081	508	516.869
567	30.0001	567	24.6564	517	40.0001	517	23.6981					513	40.0001	513	22.3415	513	355.01	513	198.472					509	610.031	509	320.847					509	770.049	509	405.415
568	60.0003	568	49.7978	518	10	518	5.98122					514	65.0003	514	36.6281	514	240.005	514	135.34					510	460.018	510	244.053					510	880.064	510	467.214
569	40.0001	569	33.511	519	70.0004	519	42.2558					515	35.0001	515	19.8932	515	245.005	515	139.389					511	420.015	511	224.704					511	750.047	511	401.561
570	60.0003	570	50.7308	520	50.0002	520	30.4642					516	45.0002	516	25.807	516	260.006	516	149.258					512	320.009	512	172.734					512	770.049	512	415.919
571	100.001	571	85.3091	521	20	521	12.2918					517	40.0001	517	23.1522	517	240.005	517	139.005					513	540.024	513	294.11					513	710.042	513	386.796
572	50.0002	572	43.0823	522	60.0003	522	37.2254					518	75.0005	518	43.8119	518	245.005	518	143.24					514	460.018	514	252.71					514	770.049	514	423.191
573	50.0002	573	43.4636	523	70.0004	523	43.8419					519	50.0002	519	29.4743	519	290.007	519	171.104					515	390.013	515	216.103					515	620.032	515	343.865
574	90.0007	574	78.9985	524	30.0001	524	18.9645					520	40.0001	520	23.7904	520	320.009	520	190.563					516	530.023	516	296.327					516	650.035	516	363.66
575	70.0004	575	62.0294	525	40.0001	525	25.5398					521	65.0003	521	39.0265	521	305.008	521	183.253					517	430.015	517	242.548					517	710.042	517	400.857
576	50.0002	576	44.7411	526	50.0002	526	32.2368					522	45.0002	522	27.2732	522	235.005	522	142.53					518	400.013	518	227.82					518	720.043	518	410.348
577	60.0003	577	54.1871	527	120.001	527	78.1273					523	55.0003	523	33.6397	523	275.006	523	168.381					519	450.017	519	258.604					519	790.052	519	454.189
578	80.0005	578	72.9687	528	140.002	528	91.9445					524	55.0003	524	33.9587	524	185.003	524	114.331					520	490.02	520	284.194					520	720.043	520	417.95
579	30.0001	579	27.6209	529	90.0007	529	59.6916					525	50.0002	525	31.178	525	290.007	525	180.965					521	430.015	521	251.741					521	550.025	521	322.207
580	70.0004	580	65.0434	530	20	530	13.3888					526	40.0001	526	25.1889	526	205.004	526	129.231					522	350.01	522	206.771					522	650.035	522	384.188
581	100.001	581	93.8036	531	50.0002	531	33.7833					527	50.0002	527	31.7763	527	200.003	527	127.253					523	330.009	523	196.78					523	640.034	523	381.925
582	30.0001	582	28.4149	532	40.0001	532	27.292					528	55.0003	528	35.2891	528	240.005	528	154.127					524	320.009	524	192.672					524	600.03	524	361.375
583	50.0002	583	47.8568	533	30.0001	533	20.6627					529	25.0001	529	16.1931	529	285.007	529	184.736					525	360.011	525	218.766					525	600.03	525	364.896
584	80.0005	584	77.31	534	50.0002	534	34.7625					530	55.0003	530	35.9629	530	255.005	530	166.862					526	400.013	526	245.457					526	620.032	526	380.757
585	20	585	19.512	535	70.0004	535	49.1157					531	50.0002	531	33.0018	531	260.006	531	171.692					527	430.015	527	266.441					527	510.022	527	316.19
586	60.0003	586	59.1171	536	70.0004	536	49.5844					532	60.0003	532	39.9769	532	195.003	532	130.021					528	330.009	528	206.348					528	520.022	528	325.491
587	10	587	9.94854	537	60.0003	537	42.8929					533	50.0002	533	33.6366	533	165.002	533	111.076					529	310.008	529	195.741					529	470.018	529	296.958
588	80.0005	588	80.403	538	40.0001	538	28.8527					534	60.0003	534	40.7347	534	200.003	534	135.927					530	380.012	530	242.118					530	460.018	530	293.422
589	70.0004	589	71.0069	539	10	539	7.28404					535	35.0001	535	23.9889	535	150.002	535	102.922					531	320.009	531	205.9					531	580.028	531	373.387
590	50.0002	590	51.2066	540	20	540	14.7092					536	65.0003	536	44.972	536	235.005	536	162.775					532	260.006	532	168.832					532	560.026	532	364.029
591	10	591	10.3407	541	70.0004	541	51.9807					537	15	537	10.4723	537	150.002	537	104.831					533	400.013	533	262.274					533	490.02	533	321.539
592	20	592	20.8807	542	30.0001	542	22.5017					538	80.0005	538	56.3726	538	165.002	538	116.39					534	350.01	534	231.657					534	510.022	534	337.666
593	50.0002	593	52.7216	543	60.0003	543	45.4371					539	40.0001	539	28.4534	539	215.004	539	153.112					535	390.013	535	260.604					535	420.015	535	280.793
594	40.0001	594	42.5975	544	10	544	7.6435					540	80.0005	540	57.4512	540	200.003	540	143.809					536	260.006	536	175.313					536	460.018	536	310.448
595	40.0001	595	43.021	545	50.0002	545	38.5944					541	35.0001	541	25.392	541	140.002	541	101.628					537	430.015	537	292.58					537	530.023	537	361.071
596	30.0001	596	32.5719	546	60.0003	546	46.7691					542	25.0001	542	18.3061	542	165.002	542	120.938					538	310.008	538	212.958					538	450.017	538	309.361
597	40.0001	597	43.8446	547	40.0001	547	31.4835					543	60.0003	543	44.3804	543	170.002	543	125.791					539	250.005	539	173.383					539	490.02	539	340.004
598	30.0001	598	33.1907	548	90.0007	548	71.5187					544	70.0004	544	52.2686	544	190.003	544	142.006					540	380.012	540	266.084					540	410.014	540	287.171
599	90.0007	599	100.461	549	70.0004	549	56.1731					545	55.0003	545	41.4495	545	220.004	545	166.002					541	220.004	541	155.557					541	400.013	541	282.973
600	40.0001	600	45.0584	550	60.0003	550	48.6592					546	50.0002	546	38.0549	546	185.003	546	140.948					542	260.006	542	185.611					542	330.009	542	235.666
601	100.001	601	113.694	551	60.0003	551	49.1065					547	75.0005	547	57.6599	547	155.002	547	119.205					543	210.004	543	151.428					543	390.013	543	281.332
602	80.0005	602	91.8237	552	30.0001	552	24.7882					548	40.0001	548	31.0446	548	215.004	548	167.045					544	340.01	544	247.452					544	440.016	544	320.411
603	70.0004	603	81.1352	553	60.0003	553	50.0779					549	35.0001	549	27.4304	549	195.003	549	153.008					545	280.007	545	205.685					545	420.015	545	308.689
604	50.0002	604	58.5127	554	40.0001	554	33.6998					550	70.0004	550	55.4017	550	160.002	550	126.796					546	290.007	546	215.107					546	350.01	546	259.8
605	50.0002	605	59.0532	555	10	555	8.50511					551	75.0005	551	59.9489	551	225.004	551	180.017					547	210.004	547	157.325					547	320.009	547	239.947
606	50.0002	606	59.6289	556	40.0001	556	34.3496					552	45.0002	552	36.3226	552	185.003	552	149.464					548	290.007	548	219.404					548	340.01	548	257.386
607	50.0002	607	60.2186	557	50.0002	557	43.3494					553	40.0001	553	32.6027	553	165.002	553	134.613					549	260.006	549	198.653					549	330.009	549	252.181
608	10	608	12.1515	558	70.0004	558	61.2462					554	45.0002	554	37.0195	554	135.002	554	111.151					550	350.01	550	270.104					550	360.011	550	278.001
609	20	609	24.5279	559	30.0001	559	26.5074					555	65.0003	555	53.9989	555	225.004	555	187.018					551	200.003	551	155.823					551	390.013	551	304.139
610	40.0001	610	49.5081	560	70.0004	560	62.4551					556	50.0002	556	41.9285	556	115.001	556	96.5092					552	320.009	552	251.773					552	390.013	552	306.971
611	10	611	12.4881	561	20	561	18.0183					557	30.0001	557	25.3937	557	230.004	557	194.924					553	260.006	553	206.526					553	260.006	553	206.721
612	30.0001	612	37.8206	562	70.0004	562	63.6774					558	20	558	17.0917	558	125.001	558	106.908					554	180.003	554	144.386					554	270.006	554	216.623
613	10	613	12.7362	563	30.0001	563	27.5434					559	25.0001	559	21.5706	559	145.002	559	125.258					555	190.003	555	153.795					555	350.01	555	283.461
614	70.0004	614	90.0676	564	30.0001	564	27.8237					560	40.0001	560	34.8616	560	145.002	560	126.455					556	230.004	556	188					556	290.007	556	237.165
615	40.0001	615	51.9235	565	130.001	565	121.708					561	85.0006	561	74.7866	561	215.004	561	189.374					557	200.003	557	165.065					557	250.005	557	206.387
616	40.0001	616	52.4231	566	40.0001	566	37.8124					562	35.0001	562	31.0857	562	125.001	562	111.133					558	260.006	558	216.649					558	300.007	558	250.039
617	70.0004	617	92.6207	567	50.0002	567	47.739					563	60.0003	563	53.8208	563	130.001	563	116.698					559	250.005	559	210.245					559	260.006	559	218.857
618	30.0001	618	40.0649	568	90.0007	568	86.7341					564	75.0005	564	67.923	564	145.002	564	131.451					560	270.006	560	229.288					560	330.009	560	280.466
619	60.0003	619	80.9262	569	40.0001	569	38.9088					565	75.0005	565	68.5803	565	130.001	565	119.027					561	180.003	561	154.374					561	310.008	561	265.977
620	40.0001	620	54.5011	570	40.0001	570	39.2853					566	40.0001	566	36.9368	566	135.002	566	124.755					562	160.002	562	138.521					562	390.013	562	337.952
				571	50.0002	571	49.5516					567	65.0003	567	60.5829	567	160.002	567	149.289					563	250.005	563	218.491					563	220.004	563	192.472
				572	60.0003	572	60.0265					568	80.0005	568	75.322	568	150.002	568	141.292					564	280.007	564	247.197					564	320.009	564	282.655
				573	50.0002	573	50.4868					569	90.0007	569	85.4968	569	130.001	569	123.593					565	240.005	565	213.932					565	320.009	565	285.44
				574	50.0002	574	50.9649					570	50.0002	570	47.9299	570	150.002	570	143.952					566	230.004	566	207.008					566	310.008	566	279.161
				575	60.0003	575	61.7319																	567	120.001	567	109.072					567	180.003	567	163.666
				576	30.0001	576	31.1626																	568	270.006	568	247.778					568	260.006	568	238.667
				577	20	577	20.9761																	569								569	230.004	569	213.175
				578	60.0003	578	63.551																	570								570	310.008	570	289.922
				579	80.0005	579	85.5441																	571								571	260.006	571	245.415
				580	70.0004	580	75.5399																	572								572	250.005	572	238.266
																								573								573	330.009	573	317.379
																								574								574	280.007	574	271.859
																								575								575	300.007	575	294.074
																								576								576	270.006	576	267.248
																								577								577	340.01	577	339.794
																								578								578	370.011	578	373.226
																								579								579	290.007	579	295.3
																								580								580	1060.09	580	1089.81
																								581								581	2930.71	581	3040.88
																								582								582	5352.38	582	5608.26
																								583								583	7004.07	583	7410.36
																								584								584	6333.33	584	6769.21
																								585								585	3901.26	585	4211.47
																								586								586	2350.46	586	2561.55
																								587								587	700.041	587	770.476
																								588								588	450.017	588	500.019
</Group>
